# Supplementary material for: Behavioral Changes in Cats Following Deslorelin Implantation or Surgical Gonadectomy
Source: Vet Sci. 2025 Apr 30;12(5):430. doi: 10.3390/vetsci12050430 (PMC12115999; doi:10.3390/vetsci12050430)
Supplement: Supplementary file 1 [file vetsci-12-00430-s001.zip]

Archive with 1 entries (1 files):
- vetsci-3536427-supplementary.pdf
